# Supplementary material for: Degradation of a New Herbicide Florpyrauxifen-Benzyl in Water: Kinetics, Various Influencing Factors and Its Reaction Mechanisms
Source: Int J Mol Sci. 2023 Jun 23;24(13):10521. doi: 10.3390/ijms241310521 (PMC10342155; doi:10.3390/ijms241310521)
Supplement: Supplementary file 1 [file ijms-24-10521-s001.zip]

Archive with 1 entries (1 files):
- ijms-2363117-supplementary.pdf
